# Supplementary material for: Quantitative Native Proteomics by Capillary Zone Electrophoresis-Mass Spectrometry
Source: Anal Chem. 2025 Nov 12;97(46):25385–90. doi: 10.1021/acs.analchem.5c06099 (PMC12658865; doi:10.1021/acs.analchem.5c06099)
Supplement: Supplementary file 2 [file ac5c06099_si_002.xlsx]

## Sheet: Sheet1
List of proteoforms/complexoforms quantified from nCZE-MS analysis of E. coli cell lysates from log and stationary phases.
Feature	Deconvoluted Mw (Da)	m/z	m/z	m/z	z	standard deviation (Da)	Migration Time (log phase R1)		Intensity						log2 FC (Stationary phase/log phase)	p_value	adj_p
							start	end	Log-R1	Log-R2	Log-R3	Sta-R1	Sta-R2	Sta-R3
1	171756	9543	10104.2	10735.3	17	3.864	25	25.5	15500	16300	21100	18000	19800	15000	0.166893	0.680142	0.840624
2	322530	8271.09	8487.09	8718.7	38	11.224	55	65	55800	40700	41700	42900	52100	42600	0.16816	0.66546	0.840624
3	35168	3198.01	3517.79	3908.59	10	0.2493	25.5	27.5	22400	11000	11000	17800	11900	13100	0.176889	0.71	0.840624
4	89704.4	4486.44	4722.17	4984.47	19	3.7223	32.5	35	69300	24400	58400	41200	37700	65100	0.176957	0.725296	0.840624
5	58429.5	3652.67	3896.33	4174.73	15	2.7726	25.2	26	20500	7910	9850	8430	7580	19100	0.0362063	0.948254	0.977327
6	43598.2	3354.69	3634.22	3964.47	12	0.3462	25	26	31600	6920	5550	10300	15400	11400	0.357242	0.568783	0.840624
7	174260	4586.71	4710.26	4842.06	38	17.8831	32	35	45800	27900	34700	22400	32200	44700	0.0123326	0.977327	0.977327
8	87129	4357.43	4586.66	4841.63	19	1.9661	31.5	35	45800	27900	34700	22400	32200	44700	0.0123326	0.977327	0.977327
9	29357.7	2936.8	3262.9	3670.77	10	0.5725	26.3	27.5	11500	8080	8800	5660	8310	23100	0.302268	0.603662	0.840624
10	28472.3	2848.31	3164.62	3559.94	9	0.798	25.5	27.5	28400	18500	13100	12800	24300	10100	-0.211548	0.650813	0.840624
11	142898	5716.98	5954.96	6213.81	25	2.6945	54.5	58	41100	26000	88500	43400	34700	190000	0.697919	0.365948	0.840624
12	24991.2	2274.29	2499.4	2776.97	10	0.3805	23.5	26	4660	2200	1870	2260	2080	2230	-0.124659	0.790464	0.86951
13	32335.3	3234.5	3593.74	4043.04	9	0.8825	31	33	20100	25500	32500	15200	15600	28800	-0.263218	0.593512	0.840624
14	211872	6621.95	6835.59	7063.48	31	2.0084	39.5	40.5	55300	48800	30800	75600	47000		-0.701632	0.483928	0.840624
15	138416	5127.61	5324.7	5537.56	26	2.2277	28	32	124000	106000	162000	81500	106000	130000	-0.14207	0.73321	0.840624
16	73519.8	3870.57	4085.1	4325.95	17	5.4328	42.5	44	16800		12300	14700	19000	24000	1.1065	0.0505845	0.185477
17	52452.2	3280.12	3497.38	3747.1	15	11.7551	25	26	32500		9830	8980	9830	12500	0.242108	0.738731	0.840624
18	123110	5353.71	5596.95	5863.3	22	2.0358	43	45	21800	72700	36800	25200	21500	29500	-0.456957	0.452329	0.840624
19	80376.1	4230.83	4466.29	4729.63	18	10.0159	31	34.5	32800	18200	14300	21800	33300	47400	0.835866	0.113105	0.311039
20	156618	5053.74	5221	5401.63	31	17.4726	32.5	35.5	21200	12800	20500	15000	12900	12400	-0.238782	0.564705	0.840624
21	71373.5	3757.56	3966.96	4198.58	19	14.2348	29	33	21700	15800	11100	56100	41400	19200	1.34901	0.0287178	0.135384
22	45073.8	3220.5	3468.22	3757.23	13	0.8875	25	28	17700	18900	11900	22300	33200		0.217717	0.728345	0.840624
23	145864	5611.31	5835.48	6078.6	25	3.383	33.5	36	50700	25500	48900	79300	62200		-0.617006	0.590555	0.840624
24	102728	4670.42	4892.79	5137.42	21	0.5395	63	73	91600	42300	37800	23600	21400	13500	-1.30942	0.0205458	0.113002
25	144208	5769.31	6009.68	6270.92	24	0.2992	48	56	249000	181000	289000	190000	47800	95500	-1.13729	0.0942044	0.310874
26	24478.4	2450.93	2718.27	3061.1	9	2.0414	23.7	25.3	2480	3150	2130	4050	3130	4710	0.779796	0.125083	0.317518
27	162870	5817.84	6032.98	6265.42	28	5.8879	27	30	25700		10800	39300	50600	37100	2.35083	0.00528752	0.0424579
28	154957	5740.17	5960.94	6199.17	27	2.2093	58	68	179000	152000	120000	108000	83800	46700	-0.817596	0.112951	0.311039
29	169508	4710.19	4844.28	4985.69	35	26.28	29	34	16400	12400	15100	24200	21100	32300	0.973885	0.0448455	0.184988
30	87637.4	4612.81	4869.06	5154.68	18	7.0315	53	56	53900	39500	88300	11300	8150	15100	-2.19393	0.00136788	0.0424579
31	317456	8581.23	8819.35	9070.72	36	14.6	55	70	418000	343000	325000	1040000	771000	1080000	1.57096	0.00502038	0.0424579
32	211189	6813.4	7040.7	7283.48	30	3.6457	38	40	144000	144000	126000	55600	44400	34200	-1.48498	0.00643301	0.0424579
33	208990	6742.56	6967.37	7207.57	30	1.4513	50	57	115000	101000	115000	44500	33400	29400	-1.47908	0.00579841	0.0424579
Note: Bold m/z among each row is the most abundant (based on the most intense signal) for each proteoform/complexoform. The m/z for each proteoform/complexoform in each row is consecutive from smaller to larger, from left to right.
